# Supplementary material for: JAK3 Inhibition Regulates Stemness and Thereby Controls Glioblastoma Pathogenesis
Source: Cells. 2023 Oct 30;12(21):2547. doi: 10.3390/cells12212547 (PMC10649349; doi:10.3390/cells12212547)
Supplement: Supplementary file 1 [file cells-12-02547-s001.zip]

Archive with 1 entries (1 files):
- cells-2693442-supplementary.pdf
